# Supplementary material for: A forward genetic screen identifies Dolk as a regulator of startle magnitude through the potassium channel subunit Kv1.1
Source: PLoS Genet. 2021 Jun 1;17(6):e1008943. doi: 10.1371/journal.pgen.1008943 (PMC8195410; doi:10.1371/journal.pgen.1008943)
Supplement: S1 Data — (XLSX) [file pgen.1008943.s001.xlsx]

## Sheet: Fig 1Q
	WT	ryr1b-/-	prdm12b-/-
Latency (ms)	8.4	10	7.6
	8.2	13.8	7
	7.4	14	7.8
	7	13	8
	8.4	11.8	8.2
	7.8	11.6	7.4
	6.2	13.2	8.8
	7.4	12.8	8.8
	9.2	14	9.2
	8.4	12.8	8.4
	8.2	13.6
	8.2	13.8
	8.6	13.8
	7.8	13.4
	7.6
	9.6
	8.6
	7.8
	9

## Sheet: Fig 1R
	WT	ryr1b-/-	prdm12b-/-
C1 head angle (˚)	127.6	16.5	200.111
	134.667	29.75	193.889
	126.7	38.375	186.444
	129.444	24	165.2
	125.222	24.8571	178.333
	123	20.8333	170.333
	111.667	27.5714	172
	121.889	18	180
	127.7	28	201.333
	110	22.1429	203.2
	140	19.8
	134.222	22.375
	120.889	16
	138.6	23.5
	121.889	20
	123.5	24.1429
	134.2	31
	136.9	21
	137.375	20.6667
	128.5	20.5
	119.2	22.75
	136.9	21.8571
	130.9	24.25
	104.889	20
	125	24.6667
	124	26
	125.778	25.5
	130.7	19
	124.333	18
	120.375	25.8571
	108.875
	129.222
	115.667
	143.333
	129.6
	115.286
	138.333
	111.125
	137.625
	125.125
	132.333
	138.3
	119.667
	130
	132.429
	132.714
	124.875
	132.9
	131.9
	133.875
	123.444
	140.125
	138.333
	139.8
	128.111
	134.125
	149.3
	142.8
	155.889
	141.2
	124.333
	156.857
	135.889
	126.667
	156.222
	129.6
	125.4
	129.889
	126.857
	135.625
	136.111

## Sheet: Fig 1S
	WT	ryr1b-/-	prdm12b-/-
Distance (a.u.)	60.5911	17.9739	53.0485
	68.7509	15.5365	55.9183
	59.5116	19.0616	53.4211
	56.0962	14.4824	46.9612
	47.003	19.3956	44.0363
	45.4801	20.2678	53.2574
	52.712	20.6509	51.9892
	64.3235	16.4675	45.3632
	51.4763	16.2546	38.6474
	54.5049	16.4657	58.9606
	56.2898	16.8419
	45.1227	18.5331
	47.943	20.7298
	47.5484	14.7391
	38.6907	14.0044
	69.5588	22.3108
	62.0837	15.0255
	47.9211	17.1591
	60.9139	17.3499
	50.0882	22.9436
	56.3635	15.6189
	58.8869	18.8479
	47.5226	25.1047
	38.6344	16.01
	59.5	20.6879
	65.269	20.3544
		16.1274
		18.9533
		15.332
		17.1061

## Sheet: Fig 1T
	WT	ryr1b-/-	prdm12b-/-
Displacement (a.u.)	40.8066	2.47526	22.843
	48.0491	2.84632	25.1186
	44.703	6.30296	25.7137
	32.8337	4.1472	26.7887
	28.8984	4.24581	20.8228
	21.1453	3.56434	32.2349
	34.6451	4.80743	24.3705
	39.0857	2.08743	21.4356
	34.6892	2.69611	18.8063
	34.9253	3.66744	28.4319
	32.1595	1.48209
	22.1038	5.60938
	27.9741	1.9182
	31.5603	2.17602
	21.9479	2.30383
	49.3867	3.65131
	36.3073	4.00484
	28.26	2.0555
	36.7064	3.86998
	29.9231	3.77173
	22.3933	2.56577
	36.1713	4.00304
	24.7716	6.70362
	12.9977	3.93975
	39.5821	6.53968
	26.9348	4.91744
		3.2094
		5.72851
		0.864712
		3.93115

## Sheet: Fig 2M
	Sibling	p420/p420	p420/p421
C1 head angle (˚)	116.111	164.429	154
	120.429	154.222	144
	118	164.125	154.857
	122.875	152.8	174.25
	116.333	173	145
	114.25	182.25	177.6
	111.3	166.9
	124.6	152.75
	116	181.714
	122.5
	121.222
	118.625
	119.111
	107.833
	123.333
	111.125
	119.889
	115.9
	130
	134.4
	125.375
	117.5
	126.667
	122.1
	126.4
	127.667
	114.6
	121.375
	128.375
	126.857

## Sheet: Fig 2N
	Sibling	p420/p420	p420/p421
Distance (a.u.)	63.1413	61	62.987
	78.1367	55.626	67.6565
	71.2717	67.913	67.3477
	71.8043	60.539	59.9589
	72.7111	65.688	65.492
	64.2443	54.389	68.2877
	79.6789	63.309
	76.9656	68.57
	69.2451	67.957
	62.1123	66.36
	61.9749	73.898
	75.3603	66.116
	66.0372	66.217
	70.1352	54.356
	82.0142	60.49
	58.6721	66.087
	63.3807	63.033
	60.6983	72.882
	77.4092	59.543
	56.3073	59.717
	61.6787	48.919
	62.4444	61.04
	69.9645	64.193
	74.4257	54.855
	61.2957	57.66
	69.7531	56.792
	59.0986
	58.1096
	62.9211
	66.0119

## Sheet: Fig 2O
	Sibling	p420/p420	p420/p421
Displacement (a.u.)	41.7922	16.749	21.0418
	47.4903	12.903	23.9775
	50.8965	15.96	17.4431
	39.1825	16.283	21.4178
	47.1532	15.908	13.9402
	43.6241	16.142	21.5993
	54.0261	15.584
	50.7114	15.792
	46.1141	15.639
	38.8791	17.092
	38.7164	18.017
	51.2493	17.166
	42.7032	17.507
	47.5983	10.501
	54.7934	11.946
	38.2974	13.791
	40.5969	16.832
	39.3551	15.963
	55.006	16.781
	37.2635	14.795
	40.0951	18.649
	43.7503	13.675
	49.9662	17.72
	51.3474	13.35
	46.6043	17.209
	42.258	17.72
	38.2312
	37.2186
	33.7735
	44.8283

## Sheet: Fig 3M
	Sibling	p181/p181	p181/p410	p410/p410
C1 head angle (˚)	128.8	165.5	131.75	161.111
	108.556	157	140.714	118.25
	120.444	153.222	158.571	145.667
	120.167	136.25	153.143	179
	113.2	150.625	154.286	156.25
	106.333	184.222	163.111	156.111
	121.9	154.8	138.2	149.111
	126.3	138	143	139.9
	133.889	155.571	143.111	155.5
	131	161.4	154.75	152.714
	143.6	147.2	148.667	163.667
	136	154.1	163.625	141.444
	109.5	179.333	136.375	186.7
	121.2	147.444	154.1	141.3
	120	132	148.5	161.7
	106	160.5	141.143	163.75
	126.7	147.667	113.2	184.1
	135.714	170.571		182.778
				137.889
				168.778
				169.1
				178.5
				124.6
				133.8
				153.7

## Sheet: Fig 3N
	Sibling	p181/p181	p181/p410	p410/p410
Distance (a.u.)	64.8038	57.3985	69.167	70.5837
	59.3671	62.3474	59.4336	65.0635
	63.01	59.387	68.8923	68.4985
	50.152	71.2309	58.9338	76.805
	60.2446	69.5639	59.1821	71.5598
	48.0586	66.1561	66.7082	57.0904
	48.9228	63.9803	66.9043	67.419
	56.0604	72.4391	61.4935	68.5443
	59.3092	71.0069	68.1848	71.9163
	59.6017	70.2841	64.4134	70.7851
	50.4353	62.478	61.944	64.3206
	77.8766	64.3749	59.0791	47.1825
	58.203	75.4707	69.2417	73.0877
	50.8862	59.4867	70.8317	75.3984
	55.6969	69.6906	64.9508	77.8726
	49.8534	72.0956	76.3681	71.4128
	58.6527	71.1734	64.2408	75.9654
	48.3618	74.9595		76.6481
				62.8039
				69.51
				71.6714
				76.2188
				66.0219
				68.4767
				71.8245

## Sheet: Fig 3O
	Sibling	p181/p181	p181/p410	p410/p410
Displacement (a.u.)	47.6374	17.4674	32.7711	18.3944
	40.456	13.6048	18.8953	17.5881
	42.4762	11.5497	27.1939	20.1278
	29.1464	13.9919	12.8512	21.4009
	44.1752	22.7492	21.5004	23.4348
	28.5024	18.4004	22.6834	18.9359
	32.3829	18.6129	20.0955	21.935
	34.6872	20.8267	22.971	20.2971
	35.4979	26.8846	30.6386	19.9104
	39.9046	15.6857	17.5377	22.0773
	34.7418	12.1573	27.734	20.4488
	52.8306	20.3417	29.1754	14.994
	39.1253	26.7116	28.3356	19.9045
	31.2304	19.0307	24.4228	17.0536
	38.9383	20.397	24.9611	26.1788
	33.0669	25.6649	30.0186	21.3219
	40.0244	20.0072	21.3049	21.803
	35.6289	21.6764		22.657
				24.1667
				19.591
				20.5332
				18.5731
				17.3323
				17.9768
				18.3785

[truncated: 19 more sheets: Fig 5E, Fig 5F, Fig 5G, Fig 5H, Fig 6G, Fig 6H, Fig 7B, Fig 7C, Fig 7D, Fig 7E, Fig 7F, Fig 7G, Fig S1M, Fig S1N, Fig S1O, Fig S2C, Fig S2D, Fig S2E, Fig S2F]
